# Supplementary material for: A novel nomogram based on the patient’s clinical data and CT signs to predict poor outcomes in AIS patients
Source: PeerJ. 2025 Jan 6;13:e18662. doi: 10.7717/peerj.18662 (PMC11716008; doi:10.7717/peerj.18662)
Supplement: Supplemental Information 3 [file peerj-13-18662-s003.zip]

Archive with 11 entries (10 files):
- nomogram/
- nomogram/.Rhistory
- nomogram/LASSO.R
- nomogram/model validation.R
- nomogram/Multivariate analysis and nomogram(1).R
- nomogram/Random data grouping.R
- nomogram/Univariate analysis.R
- .Rhistory
- Calibration plot.R
- delong.R
- Histogram.R
