# Supplementary material for: A novel nomogram based on the patient’s clinical data and CT signs to predict poor outcomes in AIS patients
Source: PeerJ. 2025 Jan 6;13:e18662. doi: 10.7717/peerj.18662 (PMC11716008; doi:10.7717/peerj.18662)
Supplement: Supplemental Information 3 [file peerj-13-18662-s003.zip › nomogram/LASSO.R]

#install.packages("glmnet")

library(glmnet)

mydata<-read.table("train.txt",header=T,sep="\t") 
set.seed(10)
v1<-as.matrix(mydata[,c(3:10)]) 
v2 <-mydata[,2]
myfit <- glmnet(v1, v2, family = "binomial")
pdf("lambda.pdf")
plot(myfit, xvar = "lambda", label = TRUE)
dev.off()

myfit2 <- cv.glmnet(v1, v2, family="binomial")
pdf("min.pdf")
plot(myfit2)
abline(v=log(c(myfit2$lambda.min,myfit2$lambda.1se)),lty="dashed")
dev.off()

myfit2$lambda.min
coe <- coef(myfit, s = myfit2$lambda.min)
act_index <- which(coe != 0)
act_coe <- coe[act_index]
row.names(coe)[act_index]
