# Supplementary material for: A novel nomogram based on the patient’s clinical data and CT signs to predict poor outcomes in AIS patients
Source: PeerJ. 2025 Jan 6;13:e18662. doi: 10.7717/peerj.18662 (PMC11716008; doi:10.7717/peerj.18662)
Supplement: Supplemental Information 3 [file peerj-13-18662-s003.zip › nomogram/model validation.R]

#install.packages("rms")
#install.packages("ROCR")
#install.packages("rmda")

library(rms)
data<-read.table("testinput.txt",header=T,sep="\t")


ddist <- datadist(data)
options(datadist="ddist") 

model<-lrm(Label~Y,data=data,x=T,y=T)

model

library(Hmisc)
Cindex <- rcorrcens(data$Label~predict(model))

mycal<-calibrate(model,method="boot",B=1000)
pdf("test C.pdf")
plot(mycal,xlab="Nomogram-predicted probability",ylab="Actual diagnosed (proportion)",sub=F)
dev.off()


library(ROCR)
library(rms)
pre_rate<-predict(model)
ROC1<- prediction(pre_rate,data$Label) 
ROC2<- performance(ROC1,"tpr","fpr")
AUC <- performance(ROC1,"auc")

AUC
Cindex
AUC= 0.893  


library(pROC)

roc_obj <- roc(data$Label, predict(model))
auc <- auc(roc_obj)
ci_auc <- ci.auc(roc_obj)
auc
ci_auc

pdf("test ROC.pdf")
plot(ROC2,col="red", xlab="False positive rate",ylab="True positive rate",lty=1,lwd=3,main=paste("AUC=",AUC))
abline(0,1,lty=2,lwd=3)
dev.off() 


library(rms)
library(rmda)

modul<- decision_curve(Label~Y,data= data, 
                       family = binomial(link ='logit'),
                       thresholds= seq(0,1, by = 0.01),
                       confidence.intervals = 0.95)

pdf("test DCA.pdf")
plot_decision_curve(modul,
                    curve.names="prediction nomogram",xlab="Threshold probability",
                    cost.benefit.axis =FALSE,col= "red",
                    confidence.intervals=FALSE,
                    standardize = FALSE)
dev.off()
