# Supplementary material for: A novel nomogram based on the patient’s clinical data and CT signs to predict poor outcomes in AIS patients
Source: PeerJ. 2025 Jan 6;13:e18662. doi: 10.7717/peerj.18662 (PMC11716008; doi:10.7717/peerj.18662)
Supplement: Supplemental Information 3 [file peerj-13-18662-s003.zip › nomogram/Multivariate analysis and nomogram(1).R]

#install.packages("rms")
#install.packages("Hmisc")
#install.packages("ROCR")
#install.packages("rmda")

library(rms)

data<-read.table("train.txt",header=T,sep="\t")


# data$multipolyps<-factor(data$multipolyps,labels=c("No","Yes"))
# data$depression<-factor(data$depression,labels=c("No","Yes"))
# data$Lymphovascular_invasion<-factor(data$Lymphovascular_invasion,labels=c("No","Yes"))
# data$depth_of_immersion<-factor(data$depth_of_immersion,labels=c("mucous layer","submucosa"))
# #data$Distance<-factor(data$Distance,labels=c("<3km",">=3km"))

ddist <- datadist(data)
options(datadist="ddist") 


model<-lrm(Label~Heart_disease+History_of_surgery+Smoke+Age,data=data,x=T,y=T)
model


model<-lrm(Label~Smoke+History_of_surgery+Age,data=data,x=T,y=T)

mynom<- nomogram(model, fun=plogis,fun.at=c(0.001,0.1,0.2,0.3,0.4,0.5,0.6,0.7,0.8,0.9,0.99),lp=F, funlabel="Risk of LNM")

pdf("nomogram.pdf",10,8)
plot(mynom)
dev.off()


library(Hmisc)
Cindex <- rcorrcens(data$Label~predict(model))


mycal<-calibrate(model,method="boot",B=1000)
pdf("train C.pdf")
plot(mycal,xlab="Nomogram-predicted probability",ylab="Actual diagnosed (proportion)",sub=F)
dev.off()


library(ROCR)
pre_rate<-predict(model)
ROC1<- prediction(pre_rate,data$Label) 
ROC2<- performance(ROC1,"tpr","fpr")
AUC <- performance(ROC1,"auc")
model
library(pROC)

roc_obj <- roc(data$Label, predict(model))
auc <- auc(roc_obj)
ci_auc <- ci.auc(roc_obj)
auc
ci_auc

AUC<- 0.568     

pdf("trainROC.pdf")
plot(ROC2,col="red", xlab="False positive rate",ylab="True positive rate",lty=1,lwd=3,main=paste("AUC=",AUC))
abline(0,1,lty=2,lwd=3)
dev.off() 


library(rmda)
#---------------------------------下一行需要修改，这一行的指标需要和列线图的一样子------------------------------------
modul<- decision_curve(Label~Smoke+History_of_surgery+Age,data= data, 
                       family = binomial(link ='logit'),
                       thresholds= seq(0,1, by = 0.01),
                       confidence.intervals = 0.95)
pdf("trainDCA.pdf")
plot_decision_curve(modul,
                    curve.names="LNM prediction nomogram",xlab="Threshold probability",
                    cost.benefit.axis =FALSE,col= "red",
                    confidence.intervals=FALSE,
                    standardize = FALSE)
dev.off()
