# Supplementary material for: A novel nomogram based on the patient’s clinical data and CT signs to predict poor outcomes in AIS patients
Source: PeerJ. 2025 Jan 6;13:e18662. doi: 10.7717/peerj.18662 (PMC11716008; doi:10.7717/peerj.18662)
Supplement: Supplemental Information 3 [file peerj-13-18662-s003.zip › nomogram/Random data grouping.R]

#install.packages("caret")

rt=read.table("data.txt",sep="\t",header=T,check.names=F)
set.seed(12)
library(caret)
inTrain<-createDataPartition(y=rt[,2],p=0.7,list=F)
train<-rt[inTrain,]
test<-rt[-inTrain,]
write.table(train,file="train.txt",sep="\t",quote=F,row.names=F)
write.table(test,file="test.txt",sep="\t",quote=F,row.names=F)
