# Supplementary material for: A novel nomogram based on the patient’s clinical data and CT signs to predict poor outcomes in AIS patients
Source: PeerJ. 2025 Jan 6;13:e18662. doi: 10.7717/peerj.18662 (PMC11716008; doi:10.7717/peerj.18662)
Supplement: Supplemental Information 3 [file peerj-13-18662-s003.zip › nomogram/Univariate analysis.R]

##### 1.load Rs ####
library(tableone)
rm(list = ls())
data <- read.csv("data.csv",row.names = 1)
colnames(data)
str(data)

#### 2.set vars ####
data$group <- as.factor(data$group)
table(data$group)
vars <- colnames(data)[-1]
vars1 <- colnames(data)[c(13:39)] 
vars2 <- colnames(data)[c(2:12,40,41)]

non_normal_vars <- c() 

for(var1 in vars1) {
  var_data <- data[[var1]]
  test_result <- shapiro.test(na.omit(var_data))
  
  cat(var1, "Shapiro-Wilk p-value:", test_result$p.value, "\n")
  if(test_result$p.value < 0.05) {
    non_normal_vars <- c(non_normal_vars, var1)
  }
}
normal_vars <- setdiff(vars1, non_normal_vars)

#### 3.tableone_uni ####
str(data)
dput(names(data))
tableOne <- CreateTableOne(vars = c("outcome", "Gender","ASPECT", "TIMES", "Glu"), strata = c("group"),
                            factorVars = c("outcome","Gender"), data = data, addOverall = T)
print(tableOne,nonnormal = c("ASPECT","TIMES"), showAllLevels= TRUE)

#### 3.2tableone_all ####
tableOne1 <- CreateTableOne(vars = vars, strata = c("group"),
                           factorVars = vars2, data = data, addOverall = T)
print(tableOne1, showAllLevels= TRUE)

#### 4.output ####
out=print(tableOne1, nonnormal = non_normal_vars,showAllLevels= TRUE) 
write.csv(out, file = "result.csv")
