# Supplementary material for: A novel nomogram based on the patient’s clinical data and CT signs to predict poor outcomes in AIS patients
Source: PeerJ. 2025 Jan 6;13:e18662. doi: 10.7717/peerj.18662 (PMC11716008; doi:10.7717/peerj.18662)
Supplement: Supplemental Information 3 [file peerj-13-18662-s003.zip › Calibration plot.R]

library(CalibrationCurves)


bc <- read.csv("zaochan.csv", sep=',', header=TRUE)


bc$high <- factor(bc$high)
bc$ASPECT7 <- factor(bc$ASPECT7)


set.seed(123)
tr1 <- sample(nrow(bc), 0.6 * nrow(bc)) 
bc_train <- bc[tr1, ]  
bc_test <- bc[-tr1, ]  


fit <- glm(low ~ Y,
           family = binomial("logit"),
           data = bc_train)


pr1 <- predict(fit, type = "response")


yval <- bc_train$low


valProbggplot(pr1, yval, 
              CL.smooth = TRUE, 
              logistic.cal = TRUE, 
              lty.log = 2, 
              col.log = "red", 
              lwd.log = 1.5)
