# Supplementary material for: A novel nomogram based on the patient’s clinical data and CT signs to predict poor outcomes in AIS patients
Source: PeerJ. 2025 Jan 6;13:e18662. doi: 10.7717/peerj.18662 (PMC11716008; doi:10.7717/peerj.18662)
Supplement: Supplemental Information 3 [file peerj-13-18662-s003.zip › delong.R]

##### 1.load Rs ####
library(tableone)
rm(list = ls())
data <- read.csv("data.csv",row.names = 1)
colnames(data)
str(data)


library(pROC)
library(rms)


combined_model <- lrm(outcome ~ Y, data = data, x = TRUE, y = TRUE)
clinical_model <- lrm(outcome ~ M, data = data, x = TRUE, y = TRUE)
imaging_model <- lrm(outcome ~ D, data = data, x = TRUE, y = TRUE)


roc_combined <- roc(data$outcome, predict(combined_model, type = "fitted"))
roc_clinical <- roc(data$outcome, predict(clinical_model, type = "fitted"))
roc_imaging <- roc(data$outcome, predict(imaging_model, type = "fitted"))


print(roc_combined$auc)
print(roc_clinical$auc)
print(roc_imaging$auc)


delong_combined_vs_clinical <- roc.test(roc_combined, roc_clinical)
print(delong_combined_vs_clinical)

delong_combined_vs_imaging <- roc.test(roc_combined, roc_imaging)
print(delong_combined_vs_imaging)

delong_clinical_vs_imaging <- roc.test(roc_clinical, roc_imaging)
print(delong_clinical_vs_imaging)


plot.roc(roc_combined, col = "red", print.auc = TRUE, legacy.axes = TRUE)
lines.roc(roc_clinical, col = "blue", print.auc = TRUE, legacy.axes = TRUE)
lines.roc(roc_imaging, col = "green", print.auc = TRUE, legacy.axes = TRUE)


legend("bottomright", legend = c("Combined Model", "Clinical Model", "Imaging Model"),
       col = c("red", "blue", "green"), lwd = 2)
