# Supplementary material for: A novel nomogram based on the patient’s clinical data and CT signs to predict poor outcomes in AIS patients
Source: PeerJ. 2025 Jan 6;13:e18662. doi: 10.7717/peerj.18662 (PMC11716008; doi:10.7717/peerj.18662)
Supplement: Supplemental Information 3 [file peerj-13-18662-s003.zip › Histogram.R]

library(gridExtra)


hist_plot <- ggplot(data, aes(x = NIHSS_Score, fill = factor(outcome))) +
  geom_histogram(binwidth = 1, position = "dodge", alpha = 0.7) +
  labs(title = "Distribution of NIHSS Scores by Outcome",
       x = "NIHSS Score",
       y = "Frequency",
       fill = "Outcome") +
  theme_minimal()

box_plot <- ggplot(data, aes(x = factor(outcome), y = NIHSS_Score)) +
  geom_boxplot() +
  labs(title = "NIHSS Score by Outcome",
       x = "Outcome",
       y = "NIHSS Score") +
  theme_minimal()

density_plot <- ggplot(data, aes(x = NIHSS_Score, fill = factor(outcome))) +
  geom_density(alpha = 0.7) +
  labs(title = "Density Plot of NIHSS Scores by Outcome",
       x = "NIHSS Score",
       y = "Density",
       fill = "Outcome") +
  theme_minimal()

scatter_plot <- ggplot(data, aes(x = factor(outcome), y = NIHSS_Score)) +
  geom_jitter(width = 0.2, height = 0, alpha = 0.7) +
  labs(title = "Scatter Plot of NIHSS Scores by Outcome",
       x = "Outcome",
       y = "NIHSS Score") +
  theme_minimal()


grid.arrange(hist_plot, box_plot, density_plot, scatter_plot, ncol = 2)
